# Supplementary material for: Discovery of Substituted 5-(2-Hydroxybenzoyl)-2-Pyridone Analogues as Inhibitors of the Human Caf1/CNOT7 Ribonuclease
Source: Molecules. 2024 Sep 13;29(18):4351. doi: 10.3390/molecules29184351 (PMC11870035; doi:10.3390/molecules29184351)
Supplement: Supplementary file 1 [file molecules-29-04351-s001.zip]

Archive with 1 entries (1 files):
- molecules-3050773-supplementary.pdf
